# Supplementary material for: Health-Related Quality of Life and Experiences of Brazilian Celiac Individuals over the Course of the Sars-Cov-2 Pandemic
Source: Nutrients. 2021 May 9;13(5):1582. doi: 10.3390/nu13051582 (PMC8151969; doi:10.3390/nu13051582)
Supplement: Supplementary file 1 [file nutrients-13-01582-s001.zip]

Archive with 1 entries (1 files):
- nutrients-1209320-supplementary.pdf
